# Supplementary material for: Superstructural phase transitions in polymer-grafted nanooctahedra
Source: Sci Adv. 2025 Jul 18;11(29):eadw2740. doi: 10.1126/sciadv.adw2740 (PMC12273772; doi:10.1126/sciadv.adw2740)
Supplement: Supplementary file 2 — Movies S1 to S5 [file sciadv.adw2740_movies_s1_to_s5.zip]

Archive with 5 entries (5 files):
- adw2740_movie_s1.mp4
- adw2740_movie_s2.mp4
- adw2740_movie_s3.mp4
- adw2740_movie_s4.mp4
- adw2740_movie_s5.mp4
